# Supplementary material for: Multicomponent Synthesis of Unsaturated γ-Lactam Derivatives. Applications as Antiproliferative Agents through the Bioisosterism Approach: Carbonyl vs. Phosphoryl Group
Source: Pharmaceuticals (Basel). 2022 Apr 22;15(5):511. doi: 10.3390/ph15050511 (PMC9144317; doi:10.3390/ph15050511)
Supplement: Supplementary file 1 [file pharmaceuticals-15-00511-s001.zip]

Archive with 1 entries (1 files):
- pharmaceuticals-1663647-supplementary.pdf
